# Supplementary material for: Wavelet Representation of the Corneal Pulse for Detecting Ocular Dicrotism
Source: PLoS One. 2015 Apr 23;10(4):e0124721. doi: 10.1371/journal.pone.0124721 (PMC4408059; doi:10.1371/journal.pone.0124721)
Supplement: S1 Dataset — (XZ) [file pone.0124721.s004.xz]

Archive with 26 entries (26 files):
- README
- raw.signal.values.csv.xz
- computed.glcm.values.csv.xz
- 01_Double.jpg
- 02_Double.jpg
- 03_Double.jpg
- 04_Double.jpg
- 05_Double.jpg
- 06_Double.jpg
- 07_Double.jpg
- 08_Double.jpg
- 09_Double.jpg
- 10_Double.jpg
- 11_Double.jpg
- 12_Double.jpg
- 13_Double.jpg
- 14_Double.jpg
- 15_Single.jpg
- 16_Single.jpg
- 17_Single.jpg
- 18_Single.jpg
- 19_Single.jpg
- 20_Single.jpg
- 21_Single.jpg
- 22_Single.jpg
- 23_Single.jpg
