# Supplementary material for: Wavelet Representation of the Corneal Pulse for Detecting Ocular Dicrotism
Source: PLoS One. 2015 Apr 23;10(4):e0124721. doi: 10.1371/journal.pone.0124721 (PMC4408059; doi:10.1371/journal.pone.0124721)
Supplement: S1 Dataset — (XZ) [file pone.0124721.s004.xz › README]

Wavelet representation of the corneal pulse for detecting ocular dicrotism
--------------------------------------------------------------------------

This archive contains the data set used in the study of wavelet analysis of
corneal pulsation signal. The following files are available:

  * `raw.signal.values.csv.xz`: recordings of representative corneal
    pulsation signals,

  * `xx_xxxxxx.jpg`: examples of a precomputed wavelet transforms for
    representative corneal pulsation signals,

  * `computed.glcm.values.csv.xz`: precomputed values of GLCM features of
    signals, as described in the paper.

Each row in the CSV files contain data about a single signal. The columns are
as follows:

  * `dicro`: signal class; "Double" signifies a dicrotic signal, "Single" is
    a non-dicrotic signal,

  * `cwt.name`: name of a precomputed wavelet transform image corresponding to
    the signal,

  * `Txxxx`: signal values at consecutive times [µm],

  * `glcm.xxxxx.xx`: GLCM statistics computed as described in the paper.
